# Supplementary material for: Dissipation and Dietary Risk Assessment of the Fungicide Pyraclostrobin in Apples Using Ultra-High Performance Liquid Chromatography–Mass Spectrometry
Source: Molecules. 2024 Sep 18;29(18):4434. doi: 10.3390/molecules29184434 (PMC11434584; doi:10.3390/molecules29184434)
Supplement: Supplementary file 1 [file molecules-29-04434-s001.zip]

Archive with 1 entries (1 files):
- molecules-3184318-supplementary.pdf
